# Supplementary material for: Use of circulating tumour DNA to prospectively guide a switch from targeted to immune therapy in BRAF mutant advanced melanoma: the randomised phase II CAcTUS trial
Source: Nat Commun. 2026 May 21;17:6850. doi: 10.1038/s41467-026-72735-8 (PMC13389006; doi:10.1038/s41467-026-72735-8)
Supplement: Supplementary file 3 — Supplementary Data 1 and 2 [file 41467_2026_72735_MOESM3_ESM.xlsx]

## Sheet: Supplementary data 1 
Assay Details	Experiment: 359782031	Experiment: 359782032	Experiment: 359782031	Experiment: 359782032
Sample	Assay	Number of Mutant Positive Droplets	Number of Wild Type Positive Droplets	Number of Mutant Positive Droplets	Number of Wild Type Positive Droplets	Total Number of Mutant Positive Droplets	Total Number of Wild Type Positive Droplets	%VAF	Total Number of Mutant Positive Droplets	Total Number of Wild Type Positive Droplets	%VAF
HNV-1	_V600E	0	294	0	307	0	1065	0	0	1094	0
HNV-1	_V600E	0	262	0	247
HNV-1	_V600E	0	243	0	266
HNV-1	_V600E	0	266	0	274
HNV-2	_V600E	0	410	0	516	0	2045	0	0	2211	0
HNV-2	_V600E	0	559	0	558
HNV-2	_V600E	0	535	0	547
HNV-2	_V600E	0	541	0	590
HNV-3	_V600E	0	530	0	561	0	1721	0	0	1845	0
HNV-3	_V600E	0	425	0	298
HNV-3	_V600E	0	344	0	551
HNV-3	_V600E	0	422	0	435
HNV-1	_V600K	0	224	0	340	0	909	0	0	1099	0
HNV-1	_V600K	0	245	0	218
HNV-1	_V600K	0	256	0	247
HNV-1	_V600K	0	184	0	294
HNV-2	_V600K	0	430	0	686	0	1833	0	0	2603	0
HNV-2	_V600K	0	494	0	605
HNV-2	_V600K	0	483	0	718
HNV-2	_V600K	0	426	0	594
HNV-3	_V600K	0	582	0	494	0	1959	0	0	2039	0
HNV-3	_V600K	0	468	0	527
HNV-3	_V600K	0	464	0	421
HNV-3	_V600K	0	445	0	597
HNV-1	_V600R	0	291	0	329	0	989	0	0	1376	0
HNV-1	_V600R	0	234	0	329
HNV-1	_V600R	0	235	0	375
HNV-1	_V600R	0	229	0	343
HNV-2	_V600R	0	297	0	644	0	780	0	0	1286	0
HNV-2	_V600R	0	483	0	642
HNV-3	_V600R	0	633	0	630	0	2113	0	0	2474	0
HNV-3	_V600R	0	488	0	650
HNV-3	_V600R	0	416	0	638
HNV-3	_V600R	0	576	0	556
HNV-3	_Plex	0	524	0	643	0	2160	0	0	2504	0
HNV-3	_Plex	0	571	0	670
HNV-3	_Plex	0	546	0	513
HNV-3	_Plex	0	519	0	678

## Sheet: Supplementary data 2 
Screening ID	Visit	cfDNA Barcode	Primer Name	Percentage Mutant VAF (EXP: 1)	Percentage Mutant VAF (EXP: 2)	Percentage Mutant VAF (Mean)	Threshold Applied (%VAF)	%VAF LLOQ	%VAF LLOD	STDEV.P	%CV
01-905	Screening	173718	BRAF V600E	62.82	64.15	63.49	5	0.12	0.04	0.67	1.05
03-701	Screening	210983	BRAF V600K	64.27	62.35	63.31	1.5	0.09	0.03	0.96	1.52
01-909	Screening	180579	BRAF V600E	47.58	48.34	47.96	5	0.23	0.07	0.38	0.79
04-602*	Screening	190599	BRAF V600E	34.2	35.1	34.65	5	0.36	0.11	0.45	1.3
01-929	Screening	254262	BRAF V600E	32.18	32.3	32.24	1.5	0.05	0.02	0.06	0.19
04-608	Screening	233177	BRAF V600E	30.39	31.52	30.96	1.5	0.39	0.12	0.57	1.83
01-912	Screening	205420	BRAF V600E	26.51	25.55	26.03	1.5	0.22	0.06	0.48	1.84
01-928	Screening	247332	BRAF V600E	24.67	24.76	24.72	1.5	0.23	0.07	0.04	0.18
04-607	Screening	218178	BRAF V600E	24.52	23.51	24.02	1.5	0.66	0.2	0.5	2.1
01-915	Screening	216839	BRAF V600E	19.92	20.8	20.36	1.5	0.52	0.16	0.44	2.16
01-903	Screening	169911	BRAF V600E	18.69	21.99	20.34	5	0.51	0.15	1.65	8.11
01-921	Screening	236931	BRAF V600E	17.12	18.22	17.67	1.5	0.28	0.08	0.55	3.11
01-917	Screening	224353	BRAF V600E	13.66	13.72	13.69	1.5	0.44	0.13	0.03	0.22
01-902	Screening	169019	BRAF V600E	13.27	13.66	13.47	5	0.23	0.07	0.2	1.45
01-910	Screening	198190	BRAF V600E	13.51	13.07	13.29	1.5	0.12	0.04	0.22	1.66
04-611	Screening	255509	BRAF V600E	9.48	10.22	9.85	1.5	0.4	0.12	0.37	3.76
04-603	Screening	195725	BRAF V600E	9.74	8.71	9.23	5	0.27	0.08	0.52	5.58
01-907	Screening	175265	BRAF V600K	8.93	6.83	7.88	5	0.73	0.22	1.05	13.32
04-605	Baseline**	215095	BRAF V600E	6.3	5.05	5.68	1.5	0.38	0.12	0.63	11.01
01-913	Screening	210984	BRAF V600K	5.54	5.11	5.33	1.5	0.61	0.18	0.22	4.04
01-930	Screening	255511	BRAF V600E	4.14	4.13	4.14	1.5	0.07	0.02	0	0.12
01-925	Screening	239971	BRAF V600E	4.45	3.28	3.87	1.5	1.12	0.34	0.58	15.14
01-927	Screening	247016	BRAF V600E	3.11	3	3.06	1.5	0.24	0.07	0.05	1.8
04-601*	Screening	183324	BRAF V600E	1.99	3.53	2.76	5	1.62	0.49	0.77	27.9
04-609	Screening	241748	BRAF V600E	2.33	2.73	2.53	1.5	0.28	0.08	0.2	7.91
01-916	Screening	224352	BRAF V600R	2.79	1.94	2.37	1.5	0.84	0.25	0.42	17.97
01-901	Screening	168614	BRAF V600E	2.08	1.97	2.03	5	0.56	0.17	0.06	2.72
01-924	Screening	238313	BRAF V600K	1.23	2.09	1.66	1.5	0.22	0.06	0.43	25.9
01-904	Screening	172884	BRAF V600E	1.2	1.67	1.44	5	0.69	0.21	0.23	16.38
01-908	Screening	177889	BRAF V600E	1.19	1.32	1.26	5	0.22	0.07	0.07	5.18
06-402	Screening	237226	BRAF V600E	1.03	1.23	1.13	1.5	0.21	0.06	0.1	8.85
01-918	Screening	224354	BRAF V600E	0.62	0.78	0.7	1.5	0.58	0.17	0.08	11.43
01-914	Screening	211471	BRAF V600E	0.59	0.63	0.61	1.5	0.74	0.22	0.02	3.28
06-405	Screening	251916	BRAF V600E	0.18	0.08	0.13	1.5	0.39	0.12	0.05	38.46
01-906*	Screening	174965	BRAF V600E	0.1	0.12	0.11	5	0.54	0.16	0.01	9.09
01-920	Screening	235337	BRAF V600E	0.03	0.04	0.04	1.5	0.4	0.12	0.01	14.29
03-703	Screening	242803	BRAF V600E	0.05	0.02	0.04	1.5	0.26	0.08	0.02	42.86
01-919	Screening	230607	BRAF V600K	0.06	0	0.03	1.5	0.66	0.2	0.03	100
04-606	Screening	216628	BRAF V600K	0	0.06	0.03	1.5	0.6	0.18	0.03	100
01-926	Screening	240705	BRAF V600E	0.03	0	0.02	1.5	0.26	0.08	0.02	100
01-923	Screening	237444	BRAF V600E	0	0	0	1.5	0.28	0.09	0	0
03-702	Screening	219642	BRAF V600E	0	0	0	1.5	0.84	0.25	0	0
04-604	Screening	205887	BRAF V600E	0	0	0	1.5	1.52	0.46	0	0
04-610***	Screening	247818	BRAF V600E	0	0	0	1.5	0.99	0.3	0	0
The mean Percentage Mutant VAF highlighted in green indicated values ≥5.0%
The mean Percentage Mutant VAF highlighted in gold indicate values between 1.5% and 5.0%
The mean Percentage Mutant VAF highlighted in orange indicated values<1.5%
*The Screening sample plasma for patient 01-906 was haemolysed
**The Screening sample for 04-605 arrived outside the 96-hour processing window and was disposed.
The Baseline data was subsequently used as the surrogate screening result.
