# Supplementary material for: Use of circulating tumour DNA to prospectively guide a switch from targeted to immune therapy in BRAF mutant advanced melanoma: the randomised phase II CAcTUS trial
Source: Nat Commun. 2026 May 21;17:6850. doi: 10.1038/s41467-026-72735-8 (PMC13389006; doi:10.1038/s41467-026-72735-8)
Supplement: Supplementary file 6 — Source data [file 41467_2026_72735_MOESM6_ESM.xlsx]

## Sheet: Fig.2c
Patient number	Treatment (TT/CPI)	Days from Baseline	% change from baseline mutant VAF
1	TT	0	0
1	TT	14	-46.0824
1	TT	27	-76.5317
1	TT	54	-90.3453
2	TT	0	0
2	TT	13	-99.0167
3	TT	0	0
3	TT	13	-97.0702
4	TT	0	0
4	TT	14	-100
5	TT	0	0
5	TT	16	-99.9134
6	TT	0	0
6	TT	14	-72.8367
6	TT	28	-99.4733
7	TT	0	0
7	TT	14	-99.9616
8	TT	0	0
8	TT	17	-86.4548
9	TT	0	0
9	TT	14	-98.7665
10	TT	0	0
10	TT	14	-98.9194
11	TT	0	0
11	TT	14	-89.5482
12	TT	0	0
12	TT	14	-88.3333
13	TT	0	0
13	TT	14	-86.8934
14	TT	0	0
14	TT	14	-99.8708
15	CPI	0	0
15	CPI	49	-100
16	CPI	0	0
16	CPI	23	-93.6675
17	CPI	0	0
17	CPI	21	-100
18	CPI	0	0
18	CPI	21	-94.7214
19	TT	0	0
19	TT	14	-96.8009
20	TT	0	0
20	TT	13	-100
21	TT	0	0
21	TT	14	-85.7868

## Sheet: Fig.3a-g
	Mutant VAF		LDH		ANC		ANC/Lymphocyte		Lymphocyte		CRP		Platelet
Arm B patient number	Baseline (targeted)	Pre-immune therapy	Baseline (targeted)	Pre-immune therapy	Baseline (targeted)	Pre-immune therapy	Baseline (targeted)	Pre-immune therapy	Baseline (targeted)	Pre-immune therapy	Baseline (targeted)	Pre-immune therapy	Baseline (targeted)	Pre-immune therapy
4	7.88	0	301	244	4.5	2.4	3	2	1.5	1.2	2.5	22	215	185
7	26.03	0	477	257	6.5	2.3	3.42105	1.21053	1.9	1.9	12	19	313	244
11	24	0.23	938	73	10.5	2.2	21	2	0.5	1.1	2	6	223	240
12	1.8	0	204	254	3.9	2.8	1.95	1.12	2	2.5	2.5	13	253	376
13	10	1.3	298	171	6.6	6	3.3	3	2	2	31	51	340	279
14	31	0	218	255	4.9	2.6	4.9	3.71429	1	0.7	7	12	205	194
19	42	0	797	289	8.8	2.5	6.76923	2.77778	1.3	0.9	217	60	362	220
20	4.5	0	442	295	4.2	3.8	3	2.11111	1.4	1.8	2.5	2.5	310	318
21	10	0	304	265	5.2	2.7	5.2	3.375	1	0.8	2	10	221	133

## Sheet: Fig.3h
Patient number	Timepoint	CCL5_x000D_ pg/mL	TNFA_x000D_ pg/mL	IL6_x000D_ pg/mL	CXCL10_x000D_ pg/mL	IL10_x000D_ pg/mL	CCL2_x000D_ pg/mL	CXCL2_x000D_ pg/mL	IFNG_x000D_ pg/mL	LIF_x000D_ pg/mL	CCL24_x000D_ pg/mL	IL1A_x000D_ pg/mL	IL4_x000D_ pg/mL	IL13_x000D_ pg/mL	MCSF_x000D_ pg/mL	CXCL9_x000D_ pg/mL	GZMB_x000D_ pg/mL	ICAM1_x000D_ pg/mL	IL12_x000D_ pg/mL	IL8_x000D_ pg/mL	S100B_x000D_ pg/mL	IL15_x000D_ pg/mL
7	Arm B Baseline	2575.07	70.6445	26.9122	209.512	81.1802	637.143	129.257	13.9183	0	569.272	76.5694	252.097	2978.6	1602.44	8352.99	496.039	24615	0	90.8149	4776.45	0
11	Arm B Baseline	7874.4	82.9389	79.7678	324.574	109.896	1348.79	1590.78	320.401	363.649	1718.36	97.7281	338.091	4548.61	2238.56	11508.2	66.2705	82311.9	3084.5	100.704	1738.25	47.1651
12	Arm B Baseline	3838.97	89.6419	41.3164	155.9	69.7058	407.501	297.444	19.9228	179.332	2844.05	91.9579	293.148	2919.97	1087.92	8854.88	122.546	78474.1	0	13.899	1528.29	0
13	Arm B Baseline	30544.9	61.4088	36.9773	108.164	40.7583	608.247	1752.62	25.0574	157.377	983.037	145.659	412.985	4242.48	1627.31	13640.9	265.493	161234	0	61.7	1234.69	20.42
19	Arm B Baseline	6715.83	93.1618	107.1	141.913	54.5641	660.963	1023.25	4.18902	90.9164	1695.15	83.989	223.568	2445.49	1366.73	3736.3	36.73	96461	0	93.5594	4134.23	17.0138
20	Arm B Baseline	17609.4	73.8867	32.9815	133.256	43.8136	594.532	1444.78	7.76816	0	1364.67	71.8274	229.668	3024.33	1423.73	4241.6	30.8869	77494.9	0	88.6815	3703.79	1.39615
21	Arm B Baseline	16183.4	95.4569	33.3458	123.034	15.4051	828.568	1600.17	10.0553	285.795	2100.97	85.3731	315.103	3015.62	1774.57	9415.43	81.3465	89382.6	0	116.314	2576.39	35.3056
7	Arm B C1 D1 immune therapy (pre-immune therapy)	1669.31	88.7111	13.0575	322.61	152.452	423.487	0	23.9676	0	497.784	95.7179	198.473	2612.89	2139.72	9252.19	144.719	26126.8	4685.41	23.0554	1372.19	16.6018
11	Arm B C1 D1 immune therapy (pre-immune therapy)	10677.3	90.5052	39.993	296.461	102.691	828.445	1429.24	218.411	150.697	1151.95	87.8451	271.543	3135.53	1970.74	4664.17	0	72528.9	778.001	50.8368	1425.81	49.5854
12	Arm B C1 D1 immune therapy (pre-immune therapy)	6951.53	73.8888	29.4576	131.627	46.6456	299.584	449.716	19.076	98.336	2656.31	88.3058	307.183	3106.11	1059.61	9911.34	65.188	87841.8	0	0	551.628	0
13	Arm B C1 D1 immune therapy (pre-immune therapy)	52867.9	56.9192	46.755	67.1126	25.4625	1189.37	1953.89	21.0771	219.703	1029.81	130.725	428.466	4892.71	1615.27	11878.5	189.099	151329	846.266	92.2142	449.815
19	Arm B C1 D1 immune therapy (pre-immune therapy)	2384.14	195.53	69.9716	587.102	224.543	949.843	653.791	263.908	162.777	1759.83	144.479	295.923	2873.4	3554.39	14314.1	227.426	116448	6867.85	3.25579	1139.26	47.296
20	Arm B C1 D1 immune therapy (pre-immune therapy)	47274.5	66.3633	50.6645	192.618	52.8791	592.031	2513.54	54.2285	184.3	1287.17	84.2902	311.537	4061.73	1936.13	8269.93	107.943	99009.3	0	49.021	489.08	0
21	Arm B C1 D1 immune therapy (pre-immune therapy)	7997.13	142.993	37.9188	230.757	64.2974	661.772	1147.76	202.658	213.367	1122.62	102.916	312.378	2831.56	2435.78	11188.3	118.847	96957.5	754.238	61.9894	994.086	56.319
Difference between timepoints
7		-905.756	18.0666	-13.8547	113.098	71.2718	-213.656	-129.257	10.0493	0	-71.4887	19.1485	-53.6239	-365.71	537.278	899.199	-351.32	1511.88	4685.41	-67.7595	-3404.26	16.6018
11		2802.87	7.56622	-39.7748	-28.113	-7.2052	-520.347	-161.54	-101.99	-212.953	-566.409	-9.88299	-66.5485	-1413.08	-267.825	-6844.04	-66.2705	-9782.92	-2306.5	-49.867	-312.435	2.42032
12		3112.56	-15.7531	-11.8589	-24.2731	-23.0602	-107.917	152.272	-0.846812	-80.9956	-187.735	-3.65214	14.0347	186.135	-28.3101	1056.46	-57.3579	9367.7	0	-13.899	-976.664	0
13		22323	-4.48955	9.77772	-41.0515	-15.2958	581.118	201.275	-3.98029	62.3266	46.7757	-14.9341	15.4805	650.235	-12.0406	-1762.44	-76.3937	-9905.53	846.266	30.5142	-784.88
19		-4331.68	102.368	-37.1283	445.189	169.979	288.879	-369.463	259.719	71.8602	64.6868	60.4895	72.3545	427.914	2187.67	10577.8	190.696	19986.7	6867.85	-90.3036	-2994.97	30.2822
20		29665.1	-7.52334	17.683	59.3628	9.06555	-2.50044	1068.76	46.4604	184.3	-77.4974	12.4628	81.8693	1037.4	512.4	4028.33	77.0565	21514.3	0	-39.6605	-3214.71	-1.39615
21		-8186.22	47.5361	4.57307	107.723	48.8922	-166.796	-452.406	192.603	-72.4275	-978.353	17.5432	-2.72459	-184.064	661.205	1772.84	37.5009	7574.86	754.238	-54.3243	-1582.31	21.0134

## Sheet: Supplementary Fig.1a
Days on follow-up	Patient 1 (Dabrafenib, previous Ipilimumab)	Patient 2 (Dabrafenib, previous Ipilimumab, Nivolumab)	Patient 3 (Dabrafenib, previous Ipilimumab,Pembrolizumab)	Patient 4 (Dabrafenib, previous Ipilimumab, Nivolumab)	Patient 5 (Dabrafenib, previous Pembrolizumab)	Patient 6 (D+T, previous Dabrafenib, Pembrolizumab)	Patient 7 (Dabrafenib, previous Pembrolizumab)	Patient 8 (D+T, previous Dabrafenib, Pembrolizumab)	Patient 9 (Dabrafenib, previously Pembrolizumab)	Patient 10 (D+T, previous Dabrafenib, Pembrolizumab)	Patient 11 (Dabrafenib, previous Ipilimumab, Nivolumab)	Patient 12 Dabrafenib (previous Dabrafenib, Pembrolizumab)	Patient 13 (D+T, previous, Dabrafenib, Pembrolizumab, Dabrafenib)	Patient 14 (Dabrafenib, previous Ipilimumab)	Patient 15(D+T, previous Dabrafenib, Ipilimumab)	Patient 16 (Dabrafenib, previous Ipilimumab, Nivolumab)	Patient 17 (Dabrafenib + Trametinib, previously Ipilimumab, Nivolumab)	Patient 18 (Dabrafenib, previous Ipilimumab, DTIC)	Patient 19 (D+T, previous Pembrolizumab)	Patient 20 (Dabrafenib, previous Dabrafenib + Trametinib, Pembrolizumab)	Patient 21 (Dabrafenib + Trametinib, previously Ipilimumab)
0	52.1	18.18	34.2	3.9	16.8		21.4		34		0.5	6.7		0.8		16.2		0.7	1		62.5
1
2
6
7				0							0
12
13																			0
14		0.3	1.5				0.4		4.8					0		0					1.7
19
20
21											0
22
23
26	1.68
27																			0	0
28		0			0		0.5		0	0		0		0		0
29
30																		0			0
31
33
34
35
37
40
41																				0.2
42												0	0
44				0
46			6.7
48																				0
52
54
55
56		0			0		0						0	0		0
58			17.1								0
62																				0
63
65										1
68
70		0		0							0
72
77					0
82
83																				0.4
84				0			0.4	0.4						0
86			36.2															0
91													0
93										31.8
96
98		0.8			0	0					0		0			0
100
105
110
111																				0.7
112								0						0
113																				0.3
114						0												0
119				0.2												0
121											0
124
126		11.3											0
128						0
138
139
140								0.1						0
141																				8
145
146
147				3.4
152
154						0										0
156											0
159													0
166
167
168								0						0
169																				54.6
175				9.1
177						0
182																0
184											0
189										67.8			4.3
195
196								0
198																		0.8
203														0
205						0
210																0
212											0
217													44
219						0
222
224								0
231
238														0		0
240											0
245													36
247						0
252								0
254																		0.8
259
261																		1.2
264								0
266														0		0.2
273													61.9
275						0					0
278
282																		2
294																0
306
301								0						0	0
303						0
310											0
315															0
322																0.2
327
329								0.2							0
331						0
341
350																0.9	0.9
357								0							0
366											0
369
378																	0
384
385															0
397
399											0
406																	0.1
413															0
425
427											0
434																	0
441
453
455											0
462																	0.5
469															0
485											0
539																	0.5
567																	2.5
595																	15
597											0

## Sheet: Supplementary Fig.1b+c
Supp Figure 1b 1% VAF
input (ng)	Mutant positive droplets
10	5	9	8
5	3.5	6	4
2	1.5	1	2
1	1	1.5	1
Supp Figure 1c 5% VAF
input (ng)	Mutant positive droplets
10	28	49.5	49.5
5	14	29	19.5
2	6	12	13
1	6	4.5	5

## Sheet: Supplementary Fig.2a-f
Patient number	ARM	Visit	First	LDH	CRP	Platelet	Lymphocyte	ANC
4	ARM B	C1D1 - IO	Targeted	244	22	185	1.2	2.4
7	ARM B	C1D1 - IO	Targeted	257	19	244	1.9	2.3
11	ARM B	C1D1 - IO	Targeted	73	6	240	1.1	2.2
12	ARM B	C1D1 - IO	Targeted	254	13	376	2.5	2.8
13	ARM B	C1D1 - IO	Targeted	171	51	279	2	6
14	ARM B	C1D1 - IO	Targeted	255	12	194	0.7	2.6
19	ARM B	C1D1 - IO	Targeted	289	60	220	0.9	2.5
20	ARM B	C1D1 - IO	Targeted	295	2.5	318	1.8	3.8
21	ARM B	C1D1 - IO	Targeted	265	10	133	0.8	2.7
15	ARM A	C1D1 - IO	IO	523	2.5	242	1.4	6.4
16	ARM A	C1D1 - IO	IO	204	1	290	2.3	7.9
17	ARM A	C1D1 - IO	IO	295	8	524	1.1	0.1
18	ARM A	C1D1 - IO	IO	269	21	367	1.6	13.2

## Sheet: Supplementary Fig.2g-rIL6
IL6			CXCL10			IL10			IFNg			LIF			CCL24			IL1A			IL4			IL13			ICAM1			IL8			S100B
Arm A	Arm B		Arm A	Arm B		Arm A	Arm B		Arm A	Arm B		Arm A	Arm B		Arm A	Arm B		Arm A	Arm B		Arm A	Arm B		Arm A	Arm B		Arm A	Arm B		Arm A	Arm B		Arm A	Arm B
49.05	39.99		122.88	296.46		23.76	102.69		20.76	218.41		234.87	150.7		4108.47	1151.95		77.93	87.85		330.53	271.54		3036.87	3135.53		73930	72528.9		144.95	50.84		7018.76	1425.81
81.41	29.46		439.48	131.63		143.99	46.65		118.39	19.08		192.22	98.34		1315.16	2656.31		112.97	88.31		376.86	307.18		5518.12	3106.11		76515.4	87841.8		91.77	0		909.92	551.63
53.03	69.97		129.82	587.1		17.21	224.54		10.7	263.91		195.98	162.78		1982.09	1759.83		75.03	144.48		327.05	295.92		4278.2	2873.4		84448.9	116448		50.14	3.26		1677.4	1139.26
61.63	50.66		92.62	192.62		0.98	52.88		3.98	54.23		276.32	184.3		1801.82	1287.17		82.3	84.29		339.81	311.54		3567.18	4061.73		69569	99009.3		110.49	49.02		1961.41	489.08
	37.92			230.76			64.3			202.66			213.37			1122.62			102.92			312.38			2831.56			96957.5			61.99			994.09
	46.76			67.11			25.46			21.08			219.7			1029.81			130.72			428.47			4892.71			151329			92.21			449.81
	13.06			322.61			152.45			23.97			0			497.78			95.72			198.47			2612.89			26126.8			23.06			1372.19
